# Supplementary material for: Neutral Electrolyzed Water as Sanitizer Solution in Fresh Foods: The Strawberry as a Study Model
Source: Foods. 2026 Feb 24;15(5):800. doi: 10.3390/foods15050800 (PMC12985101; doi:10.3390/foods15050800)
Supplement: Supplementary file 1 [file foods-15-00800-s001.zip]

Archive with 1 entries (1 files):
- foods-4134182-supplementary.pdf
